# Supplementary material for: IL-21/IL-21R signaling renders acute myeloid leukemia stem cells more susceptible to cytarabine treatment and CAR T cell therapy
Source: Cell Rep Med. 2024 Nov 12;5(11):101826. doi: 10.1016/j.xcrm.2024.101826 (PMC11604404; doi:10.1016/j.xcrm.2024.101826)
Supplement: Table S1. Characteristics of patients with AML, related to Figure 5 [file mmc2.xlsx]

## Sheet: Table S1
Table S1. Characteristics of AML patients. Related to Figure 5. sIL21, age at diagnosis, sex, risk category, percentage of PB blasts and BM infiltration, cytogenetic aberration and molecular diagnosis, immunophenotype and FAB classification are listed for each patient included in the study. Risk categories were determined based on the ENL 2022 guidelines5.Abbreviations: sIL21, serum IL21; PB, per…
ID	sIL21 (pg/ml)	Age at diagnosis	Sex	Risk	PB blasts (%)	BM infiltr.	Cytogenetics	Molecular diagnosis	Immuno-	FAB
						(%)			phenotype
1	2.4	50	f	adv.	60	80	Monosomy 7, Rearrangement KMT2A (MLL)	JAK 2 mutated	CD34, HLA-DR, CD13 (weak), CD33, CD64, CD117, CD38 (partial/weak).	sec. AML therapy related
2	4.38	75	f	fav.	72	97	normal	Isolated NPM1 mutation	CD13, CD33, CD38, CD4, CD64, CD16, CD71, partial CD117, cytoplamatic MPO and lysozyme.	AML-M1
3	4.43	68	f	adv.	42	40	Complex monosomal karyotype	n.d.	n.d.	sec. AML from MDS/MPS
4	4.9	70	m	int.	28	80	Trisomy 13	n.d.	CD34, CD38, HLA-DR, TdT, CD13; aberrant CD4.	AML-M0
5	6.5	71	f	adv.	26	40	Deletion 5q	n.d.	n.a.	sec. AML from MDS/MPS
6	8.1	39	m	int.	90	95	t(11,17)(q23, q12,21), MLL-Rearrangement	EVI-1 mRNA expression	CD11b, CD16, CD38, CD56, HLA-DR, CD13, CD15, CD33, CD64, lysozyme, aberrant CD4.	AML-M4
7	9.3	59	f	int.	0	80	normal	n.a.	n.a.	AML-M0
8	11.1	79	f	int.	9	70	idic(X)(q13)(5)/47, sl, +idic(X)	IDH-1 mutated	CD34, CD45, HLA-DR, CD13, CD33 (partial), CD117, CD105(partial) and CD123.	AML-M2
9	11.78	40	m	fav.	53	90	t(15,17)(q24,q21); t(13,18) unclear status (possibly constitutive)	t(15,17)	MPO, CD33, weak CD15 and lysozyme.	AML-M3
10	12.41	65	f	fav.	56	90	normal	NPM1 mutated	MPO, CD33, CD15, lysozyme and partial CD68.	sec. AML therapy related
11	13.1	79	m	fav.	23.5	n.a.	t(15,17)	n.d.	n.a.	AML-M3
12	13.6	46	f	fav.	73	70	t(8,21) (q22,q22), -X	n.d.	CD34, CD38, CD45, CD56, HLA-DR, CD13, CD117, MPO.	AML-M2
13	13.8	49	f	adv.	77	97	normal	FLT3-ITD	CD34, CD38, HLA-DR, c-kit, CD13, CD33, MPO, CD16, CD64 (partial) and CD71; partially aberrant CD4.	AML-M1
14	13.8	73	m	fav.	20	50	47,XY,+8	NPM1 mutated	CD38, partial HLA-DR, CD13; CD33, CD64, CD15, CD11b, CD56, MPO and lysozyme; CD14 on ca. 50% of cells.	AML-M5
15	15.55	75	m	fav.	0	60	normal	DNMT3A and U2AF1 mutated	CD33, CD34 and c-kit.	sec. AML from MDS/MPS
16	15.55	30	f	fav.	72.5	40	normal	CEPBA mutated	CD38, HLA-DR, c-kit, CD33, CD64, CD71, MPO and CD7. CD34 strongly expressed on on ca. 65% of blasts, CD2 on ca. 65% of blasts. CD2 and CD7 aberrant expression.	AML-M1
17	15.55	56	m	int.	53	90	normal	n.d.	CD16, CD36, CD38, CD45, CD71, CD33, CD117; aberrant CD4, CD7.	AML-M0
18	15.55	83	f	adv.	87.5	95	Complex karyotype with Monosomy 17, unbalanced translocation Chr. 5 and 5q- deletion	n.d.	CD34, HLA-DR, CD38, CD117, CD33, CD13, CD4, CD15, CD16, CD71, cytoplasmatic TdT, MPO and lysozyme. Partially pathologic co-expression of CD56.	AML-M0
19	16.26	73	m	n.a.	0	90	n.a.	Bcl-2 and Pax-5 mutated	CD34, CD117, TdT, CD99, CD43, MPO, aberrant BCL-2, PAX-5.	AML-M1
20	17.11	43	f	int.	14	40	Normal	RUNX-1 mutated	TdT, HLA-DR, CD33, CD34, CD38, CD45, CD13, CD117; aberrant CD4.	AML-M0
21	17.47	59	m	int.	37	20	Normal	n.a.	n.a.	AML-M6
22	17.6	61	f	int.	6	80	t(15,17); MLL, EVI1; Monosomy 5+7	PML-RARA (L-Form); FLT3-ITD	CD38, c-kit, CD13, CD33, CD56, CD71, MPO and aberrant CD2.	AML-M3
23	18.18	76	m	int.	18.5	n.a.	Complex	CALR Gene Mutation Type2	n.d.	sec. AML from MDS/MPS
24	18.5	70	m	adv.	80	80	Complex monosomal karyotype with Monosomyn 5q,7 14, 15, 16, 18	n.d.	CD34, HLA-DR, CD117, CD13, CD33 and partial CD4.	sec. AML therapy related
25	19.22	58	m	int.	92	90	Normal	FLT3-ITD	n.a.	AML-M5
26	19.4	28	f	fav.	74	90	t(X;19)(q?22;q?12); t(15;17)(q24;q21)	PML-RARA	cytoplasmatic MPO, CD33, CD38, CD13, CD117, CD56, CD64, CD15, cytoplasmatic lysozyme and CD71.	AML-M3
27	19.78	29	f	fav.	0	95	t(15;17)(p11.2;q21;q24)	t(15,17) S Form; FLT3-ITD	MPO, CD33 and CD15.	AML-M3
28	19.82	64	f	adv.	11	30	Complex karytype; monosomy 5q31.2/5q33.1	p53 Mutation	CD33, CD38, CD16, CD13, CD11b, CD71 CD64, MPO and lysozyme.	sec. AML therapy related
29	20.84	79	m	adv.	45	80	Deletion(7q)	n.d.	cytoplasmatic MPO, HLA-DR, cytoplamatic lysozyme, CD56 (bright), CD11b, CD13, CD14, CD16, CD33, CD38 and CD64.	AML-M4
30	21.19	61	m	adv.	4	10	Complex monosomal karyotype (-7, -20, -22)	n.d.	CD34, CD45, HLA-DR, CD13, CD33, CD117, partial MPO.	sec. AML from MDS/MPS
31	21.2	76	m	adv.	50	70	Normal	FLT3-ITD	n.a.	AML-M1
32	21.5	43	m	int.	13	n.a.	Normal	FLT3-ITD	n.a.	sec. AML from MDS/MPS
33	21.98	39	m	int.	90	95	t(11,17)(q23, q12,21), MLL-Rearrangement	EVI-1 mRNA expression	CD11b, CD16, CD38, CD56, HLA-DR, CD13, CD15, CD33, CD64, lysozyme, aberrant CD4.	AML-M4
34	22.3	55	f	fav.	99	95	Normal	NPM1 mutated	CD16, CD38, CD56, CD13, CD33, partial MPO.	AML-M1
35	22.33	68	m	adv.	33	20	Monosomy 7 (total), 5q31.2 and 5q33	EVI-1 mRNA expression	CD34, c-kit.	sec. AML from MDS/MPS
36	23.75	31	m	int.	49	60	Normal	FLT3-ITD	CD13, CD33, CD117, CD71, MPO, lysozyme, HLA-DR, CD16, CD64, CD38, CD4.	AML-M4
37	23.92	71	m	adv.	55	60	Deletion(5)(q1?5;q3?4)	n.d.	CD34, CD38, HLA-DR, c-kit, CD33, MPO, lysozyme and CD71.	AML-M2
38	25.64	80	f	adv.	15.5	80	Normal	DNMT3A-Mutation, RUNX1-Mutation, WT1-Mutation; FLT3-ITD	CD34, HLA-DR, MPO, CD117.	sec. AML therapy related
39	26.2	47	m	int.	27.5	25	n.a.	n.d.	CD13, CD33, CD34, CD38, HLA-DR and c-kit.	sec. AML from MDS/MPS
40	26.36	64	m	adv.	23	60	Deletion(16), +8(q24), +11(q14)	n.d.	CD34, c-kit, CD13, partial HLA-DR, CD33, CD36, CD56, CD15 and weak CD105.	sec. AML from MDS/MPS
41	27.39	68	f	fav.	2	70	Normal	NPM1 mutated	CD38, HLA-DR, CD13, CD71, MPO, partial CD34, c-kit, CD33, CD14, CD64, CD56 and lysozyme.	AML-M5
42	28.17	71	m	fav.	34	90	inv(16)	n.d.	CD34, CD117, HLA-DR, cytoplasmatic MPO, CD13, CD33, CD15 and CD123.	AML-M4
43	28.72	44	f	int.	27	90	Normal	NPM1 mutated; FLT3ITD	cytoplasmatic MPO, CD13, CD117, HLA-DR and CD33.	AML-M4
44	29.21	49	m	int.	87	80	t(8,21)(q22,q22)	n.d.	CD34, CD38, CD56, HLA-DR, CD13, CD117, MPO.	AML-M2
45	29.23	54	f	adv.	61	90	Normal	NPM1 mutated; FLT3ITD	n.a.	AML-M1
46	29.86	47	f	adv.	0	15	Deletion(7q), inv (3q)	DVI-1 overerexpression	CD34, CD117, CD33, HLA-DR, MPO, lysozyme.	sec. AML from MDS/MPS
47	32.12	46	f	int.	52	90	Three independent clones :Trisomy 8;Deletion 7q; t(1;7)(q10;p10)	JAK 2 mutated	CD34, CD13, CD33, CD96, CD4, CD117, partial MPO and CD7.	sec. AML from MDS/MPS
48	32.61	59	f	int.	0	40	Normal	FLT3 ITD	CD38, c-kit, CD15.	AML-M2
49	32.83	44	m	adv.	96	70	Complex monosomal karyotype (-7, -9, Trisomy 8)	IDH1 mutated	Erythroid elements expressing CD71, Glycophorin A, CD36; myeloid blasts expressing CD33, CD13, CD38, HLA-DR, MPO.	AML-M6
50	33.58	57	m	adv.	17	30	ERG1-Amplification (+21q22)	SRSF-2 mutated	CD34,CD45, CD15, CD117, HLA-DR, CD13, CD33, CD105, CD71, CD56, CD123, lysozyme and cytoplasmatic MPO.	sec. AML from MDS/MPS
51	33.86	74	m	int.	20	n.a.	n.a.	n.a.	n.a.	sec. AML from MDS/MPS
52	34.44	23	f	fav.	15	60	Normal	NPM1 mutated	MPO, CD117, HLA-DR, CD13, CD123, CD15.	AML-M2
53	35.24	31	m	int.	49	60	Normal	FLT3-ITD; NPM1 mutated	CD13, CD33, CD117, CD71, MPO, lysozyme, HLA-DR, CD16, CD64, CD38, CD4.	AML-M4
54	35.58	64	m	fav.	50	70	inv (16)(p13.1q22; +8	IDH 2 mutated	CD45, CD34, MPO, CD117, CD13/33, HLA-DR, CD123.	AML-M4
55	36.74	76	f	int.	86	70	Complex anomalies: deletion(5q), -6, +8, -15, -16, -17, +4mar	n.d.	cytoplasmatic MPO (partial), CD34, CD117, HLA-DR, CD13 (weak), CD33, CD71, CD15 (partial), lysozyme (weak/partial) and CD123.	AML-M2
56	37.17	49	m	fav.	45	80	Normal	IDH1 mutated	CD34, CD117, CD13/33, HLA-DR, CD35.	AML-M4
57	37.28	71	f	adv.	33	25	Complex anomalies	p53 Mutation	MPO, CD34, CD117, HLA-DR, CD13, CD33, CD105, CD56, CD123.	AML-M2
58	37.4	69	m	fav.	9	90	Normal	NPM1 mutated	HLA-DR, CD38, CD56, CD13 (partial), CD11b, CD14, CD64, CD15, MPO, lysozyme and CD7.	AML-M5
59	38.19	28	m	int.	8	40	Normal	n.d.	CD38, CD13, CD15, CD33, CD71, HLA-DR, MPO.	AML-M2
60	38.55	71	m	int.	8	n.a.	Normal	JAK 2 mutated	CD34, HLA-DR, CD117, CD13, CD33 and MPO.	sec. AML from MDS/MPS
61	39.63	63	f	adv.	99	90	Normal	NPM1 mutation type A , FLT3-ITD	MPO, CD15, CD33, HLA-DR, c-kit, CD34.	AML-M1
62	39.92	72	m	adv.	20	80	inv(9)(p11q13)	NPM1, IDH-2 and SRSF-2 mutated	CD56, CD33, CD14, CD163.	sec. AML from CMML, AML-M4
63	40.74	60	m	adv.	10	35	Complex anomalies: -3, -5, -7, +8, -12, deletion(13), -17, -18, +3mar	TP53 Mutation	CD34, CD117, CD13, CD33, HLA-DR, MPO, CD123.	AML-M4
64	41.26	57	m	int.	57	95	t(9,11)(p21;q23)	U2AF1 mutated	HLA-DR, CD117, CD33, CD68, CD15, CD4 and lysozyme.	AML-M5
65	42.9	86	m	int.	64	n.a.	n.a.	n.a.	HLA-DR, CD38, CD34, CD117, cytoplasmatic MPO, CD33, CD16, CD71, lysozyme and aberrant CD7.	AML-M1
66	43.9	40	f	int.	20	80	t(8,21), Deletion 9q	ASXL1 mutated	cytoplasmatic MPO, HLA-DR, CD34, CD38, CD13, CD15, CD117 and CD56.	AML-M2
67	44.07	78	f	adv.	6	40	Complex anomalies	n.d.	CD34, c-kit, CD33.	AML-M2
68	44.2	81	m	adv.	96	90	Deletion -9, der(11)t(9.11)(q13, q?22); monosomy 11q23.3	n.d.	CD13, CD33, CD15, MPO, CD7, CD2 (partial), CD64 (partial, c-kit, CD34 (partial) and HLA-DR.	AML-M1
69	44.89	63	f	int.	7	50	Normal	IDH2 Mutation	CD34,CD117, CD33, CD16, CD71, cytoplasmatic MPO; partial HLA-DR and CD38; partial CD7 co-expression.	AML-M2
70	45.07	50	m	fav.	85.5	70	Normal	CEPBA mutated	CD34, HLA-DR, CD117, aberrant CD7, CD15 and MPO; weak CD13 and CD33.	AML-M1
71	45.26	69	f	adv.	11	70	Normal	FLT3-ITD; TET2 and DNMT3A mutated	CD13, CD33, HLA-DR, CD123 and MPO.	AML-M5
72	45.49	69	m	adv.	99	80	Trisomy 11q23.3	n.d.	CD117, MPO, CD13, CD33, CD34, CD16, CD11b, CD38, CD71, CD4, HLA-DR.	AML-M2
73	46.34	65	m	adv.	94	85	t(8,21)	FLT3-ITD	cytoplasmatic MPO (weak/partial), cTdT, CD34, CD38, CD13, CD33, CD117, CD123, CD11b, HLA-DR, CD19, CD4 and CD2 (weak/partial).	AML-M2
74	46.44	51	m	int.	90	90	Normal	FLT3-ITD, NPM1 mutated	c-kit, MPO, CD33, HLA-DR (partial), CD68, lysozyme (partial), CD34, CD117, CD13, HLA-DR, MPO, CD7 (aberant), CD15, CD123.	AML-M1
75	48	20	f	int.	38	60	Normal	n.a.	CD16, CD34, CD38, CD45, CD71, HLA-DR, CD13, CD33, CD117, MPO.	AML-M2
76	49.83	25	f	fav.	32.5	60	t(8,21), -X	n.d.	CD13, CD117, MPO, HLA-DR, CD34.	sec. AML therapy related, M1-2
77	50.9	63	m	int.	23	50	inv(7)(q22q36)	RUNX1 mutated	CD45, CD13, CD33, CD117, CD34, MPO, CD7.	AML-M4
78	51.27	80	f	adv.	40	25	Normal	RUNX-1 mutated	n.a.	sec. AML from MDS/MPS
79	52.6	69	f	int.	1	90	Normal	FLT3-ITD; WT1 mutated	HLA-DR, CD117, CD13, partial CD34 and CD71.	AML-M5
80	56.2	64	m	fav.	2	30	Deletion(5)(q21-q33)	RUNX1 mutated	CD34, CD38, CD45, CD56, HLA-DR, CD13, CD33, CD117.	sec. AML from MDS/MPS
81	56.57	66	f	adv.	36	n.a.	Complex anomalies: -3,Deletion(5)(q13q33),+8,-11,Deletion(12)(p12p13),-18	n.d.	CD34, CD38, CD117, HLA-DR, CD13, CD33, MPO, lysozyme, CD71 and weak aberrant CD7.	sec. AML therapy related, M0
82	59.6	69	m	int.	90	80	Normal	n.a.	HLA-DR, CD33.	AML-M4
83	61.87	51	f	adv.	54	70	Normal	EVI1 overexpression, RUNX1 mutated, FLT3-ITD	CD33, CD68, c-kit and CD15; partial CD34, CD36,CD45, HLA-DL, CD13, MPO.	AML-M4
84	62.13	65	f	fav.	54	n.a.	Normal	IDH2 mutated	CD13, CD15, CD33, CD64, CD11b, CD36, CD38, CD56 and HLA-DR; cytoplasmatic MPO and lysozyme; partial CD16 and CD4.	AML-M4
85	62.51	45	m	adv.	96	90	Normal	IDH1mutated; FLT3-ITD		AML-M1
86	63.67	44	f	int.	27	90	Normal	NPM1, FLT3 mutated	cytoplasmatic MPO, CD13, CD117, HLA-DR and CD33.	AML-M4
87	65.93	77	m	int.	0	50	Normal	ASXL1, IDH2 mutated	MPO, CD34, CD117, CD13, HLA-DR, CD33.	AML-M2
88	68.37	62	f	int.	7	50	Normal	IDH2 mutated	CD34,CD117, CD33, CD16, CD71, cytoplasmatic MPO; partial HLA-DR and CD38; partial CD7 co-expression.	AML-M2
89	72.58	34	m	fav.	82	95	inv (16)(p13.1q22)	c-kit-mutated	cytoplasmatic MPO, HLA-DR, CD34, CD13, CD33, CD117, CD123, CD15 (weak, partial).	AML-M4
90	74.8	69	f	n.a.	25	n.a.	n.a.	n.a.	CD11b, CD14, CD64, CD13, CD33, CD4, CD34, CD36, CD56, HLA-DR, MPO and lysozyme.	AML-M4
91	78.77	67	f	adv.	51	25	inv(3)(q21q26), -7, Deletion(11)	EVI1 mutated	CD34, CD13, CD14, CD33, HLA-DR.	sec. AML from MDS/MPS
92	80.82	58	m	fav.	46	85	Normal	NPM1 mutated	CD117, CD13, CD33.	AML-M4
93	81.81	63	m	fav.	58	90	Normal	NPM1, IDH1 mutated	CD117 (partial), CD33, CD123, MPO, lysozyme.	AML-M1
94	81.95	73	f	fav.	90	80	Normal	NPM1 mutated	CD14, CD68, CD11c, CD33, HLA-DR.	AML-M5
95	82.28	70	m	int.	47	90	Normal	CEPBA, IDH-2 mutated	MPO, CD33, CD34, HLA-DR and c-kit.	AML-M1
96	89.25	71	m	adv.	90	20	Normal	ASXL1 and IDH2 mutated	CD34, CD117, CD13, HLA-DR and MPO; weak/partial expression of CD33, CD123 and lysozyme.	AML-M2
97	89.9	62	f	fav.	83	80	Deletion(7)(q22)	NPM1, IDH1 mutated	CD13, CD33, CD15, MPO, CD64 (partial), lysozyme, CD71, c-kit and partial CD34.	AML-M2
98	90.25	74	f	int.	20	30	Normal	NPM1 mutated, FLT3-ITD	CD117, CD13, CD33, CD38, CD11b, CD15, HLA-DR and partial CD14.	AML-M4
99	106.18	48	f	adv.	10	90	Normal	RUNX1 mutated	cytoplasmatic MPO (partial), CD34, CD117, CD13, HLA-DR, CD71, cTdT, CD15 (partial), aberrant CD4, CD12.	AML-M1
100	118.79	70	f	adv.	57	60	Complex anomalies, with -7 and -5	n.d.	CD13, CD33, MPO, CD123, CD34, c-kit, HLA-DR, CD105 and CD11b.	AML-M2
101	119.31	25	f	adv.	10	25	Rearrangement KMT2A(MLL); t(11,19)(q23,q13.1)	EVI-1 overexpression	CD34 (partial), CD38, HLA-DR, c-kit and CD33.	AML-M4
102	141.5	46	f	int.	52	90	Three independent clones:Trisomy 8; deletion 7q; t(1;7)(q10;p10)	JAK2 mutated	CD34, CD13, CD33, CD96, CD4, CD117, MPO and CD7.	sec. AML from MDS/MPS
103	176.24	52	m	int.	8	15	Normal	FLT3-ITD	CD34, CD38, CD117, HLA-DR, CD13, CD33, MPO and aberrant CD4.	AML-M6
104	179.08	69	f	fav.	25	40	Normal	NPM1 mutated	CD45, HLA-DR, CD117 (partial), CD13/33, CD14, CD64, IREM-2 and CD35.	AML-M4
105	192.34	58	f	fav.	82	90	Normal	NPM1, IDH1 R132 mutated	CD33, MPO, c-kit and CD123.	AML-M1
106	199.8	40	f	fav.	47	85	deletion-X, t(8,21)		CD34, CD38, HLA-DR, c-kit, CD13, MPO, CD71 and aberrant CD19; partial CD33, CD15 and cytoplasmatic TDT.	sec. AML therapy related
107	208.67	65	f	adv.	93	90	Normal	NPM1 mutated, FLT3-ITD	CD13,CD33, CD117, MPO, HLA-DR, CD34, CD38, CD71, CD11b.	AML-M1
108	212.9	66	m	adv.	0	90	Normal	FLT3-ITD	CD13, CD117, CD34, CD38, CD4 (aberrant), HLA-DR and TdT.	AML-M0
109	222.32	44	f	int.	35	n.a.	Normal	NPM1 mutated, FLT3-ITD		AML-M5
110	235.52	63	f	adv.	26	90	Normal	FLT3-ITD	CD11b, CD38, CD45, CD71, HLA-DR, CD13, CD14, CD15, CD33, CD64, lysozyme, aberrant CD4.	AML-M4
111	236	59	m	adv.	70	80	Monosomy 7q31.2	IDH2 mutated	CD34, CD33, c-kit, TdT (partial), HLA-DR, MPO and CD15.	AML-M2
112	239.4	43	f	int.	14	40	Normal	RUNX-1 mutated	TdT, HLA-DR, CD33, CD34, CD38, CD45, CD13, CD117, aberrant CD4.	AML-M0
113	245.98	68	m	fav.	80	90	inv (16)	n.d.	CD33, CD34, CD38, CD117, HLA-DR, and partial CD13, CD15, CD64, CD4 and TdT.	sec. AML from MDS/MPS
114	246.42	60	m	fav.	2	90	Normal	NPM1 mutated	CD15, HLA-DR, CD33, CD68, MPO, CD117, CD56.	AML-M4
115	258.74	80	f	fav.	15	90	Normal	NPM1 mutated	CD11b, CD13, HLA-DR.	AML-M5
116	267.87	32	m	fav.	95	90	Complex Translocation with possibly criptic inversion 16	NPM1 mutated	CD34, CD38, HLA-DR, CD117, CD13, CD33, MPO, CD71, partially aberrant CD4.	AML-M2
117	273.13	64	m	fav.	27	80	t(15,17)	PML-RARA, L-Form	CD13, CD33, MPO, CD38, CD45 and CD71.	AML-M3
118	274.77	63	f	fav.	53	90	Normal	NPM1 mutated	CD16, CD38, CD45, CD71, CD13, CD33, CD117, HLA-DR, MPO.	AML-M2
119	332.26	36	m	adv.	29	25	Complex anomalies: der(7)t(3;7)(q21;p22), der(17;18)(q10;10),der(19;20)(q10;p10, +mar(cp6)/43-44.sl,+3, der (3;5)(q10;q10), -der(7), +7(cp3)	p53 mutated	CD45, CD34, CD117, HLA-DR, CD13, CD33, CD105 and CD123.	AML-M0
120	347.19	67	f	int.	3	n.a.	Normal	FLT3 ITD	CD38, c-kit, CD15.	AML-M7
121	358.81	59	f	int.	0	40	n.a.	n.a.	n.a.	AML-M2
122	360.3	65	f	fav.	54	n.a.	Normal	IDH2 mutated	CD13, CD15, CD33, CD64, CD11b, CD36, CD38, CD56 and HLA-DR.; cytoplasmatic MPO and lysozyme; partial CD16 and CD4.	AML-M4
123	366.87	40	f	adv.	2	30	Normal	EVI-1 mutated	CD13, CD33, CD117, MPO, CD34, CD38, CD71, HLA-DR, CD4 (aberrant), CD15.	AML-M1
124	376.92	45	m	adv.	96	90	Normal	IDH1 mutated, FLT3-ITD		AML-M1
125	512.6	60	m	int.	16	80	Two independent clones: trisomy 13, trisomy 21	n.d.	CD34, CD38, HLA-DR, TdT, CD13, aberrant CD4.	AML-M0
126	632.75	60	m	int.	51.5	70	Normal	n.a.	CD34, CD38, HLA-DR, CD117, MPO, CD13, CD33 (partial), TdT, CD71 and lysozyme.	AML-M2
127	21.05	65	f	fav.	3	70	Normal	DNMT3A mutated	CD11b, CD45, CD71, HLA-DR, CD13, CD33, CD117, MPO, CD123.	AML-M2
128	17.39	54	f	adv.	85	90	Deletion 7; EVI1-rearrangement	NRAS mutated	CD34, CD38, c-kit, HLA-DR, CD13, CD33, CD4, CD7 (partial), and CD56 (partial).	sec. AML therapy related
129	5.32	59	f	fav.	68	85	Normal	CEPBA mutated	CD34, CD117, CD13, CD33, HLA-DR, MPO, CD7, CD56, CD71, CD15.	AML-M1
130	114.39	67	f	adv.	7.2	20	Normal	TP53 mutated, KRAS mutated		sec. AML from MDS/MPS
131	4.88	33	m	int.	15.5	25	Normal	NPM1 mutated; FLT3 mutated; NRAS mutated; DNMT3A mutated	CD117, CD13, CD33, HLA-DR, MPO, CD123, CD15 (partial), aberrant HLA-DR, CD36.	AML-M2
132	1.98	64	m	int.	66	90	-Y	EVI overrexpression, RUNX1 mutated	CD45, CD34, CD117, CD13/33, HLA-DR, CD123.	AML-M4
133	9.35	64	m	adv.	0	80	Trisomy 13, Trisomy 19	RUNX1, SRSF2, PHF6 mutated	CD13, CD15, CD33, CD117, MPO, CD34, CD45, HLA-DR TdT, CD123, CD105.	AML-M0
134	53.36	66	m	adv.	2	40	Deletion(5q)	ASXL1, IDH2 mutated	CD13, CD33, CD117, MPO, CD123, CD105, CD34.	AML-M2
135	11.1	75	m	adv.	25	40	Complex monosomal karyotype	TP53 mutated	n.a.	AML-M0
136	16.9	71	m	fav.	65	65	Deletion(9)(q13q22)	NPM1 mutated, PTPN11 genic variant	Myeloid population: CD34, CD117, CD13/CD33, HLA- DR. Monocytic population: CD45, HLA-DR, CD64, IREM-2.	AML
137	11.33	75	m	adv.	64	80	47, +13	ASXL1 , IDH2, RUNX1, SRSF2, STAG2 mutated	CD34, CD117, CD13, HLA.	AML-M0
138	12.79	60	m	adv.	37.5	n.a.	Complex karyotype	TP53 mutated	CD34, CD117, CD13, CD33, HLA-DR, CD105, CD123.	AML-M0
139	22.09	57	m	fav.	70	90	inv(16)(p13.1 q22.1)	Two mutations in NF1 gene; rearrangement CBFB-MYH11	CD34, CD117, CD13/33, HLA-DR.	AML-M4
140	29.44	70	m	adv.	5	6	Deletion 9p and 14q	JAK2 , RUNX1, MPL, SRSF2, NRAS, TET2 mutated	CD34, CD117, CD13, CD33, HLA-DR, cytoplasmatic MPO, CD105, CD123, CD7, CD56. Monocytic population: CD14, CD64, IREM-2, CD35, CD11b, HLA-DR, aberrant CD105 and CD56.	sec. AML from MDS/MPS
141	5.74	60	f	adv.	11	75	Normal	RUNX1, BCOR mutated	CD34, CD117, CD13, CD33, HLA-DR, CD7, CD105, CD123, TdT.	AML-M1
142	31.56	53	m	int.	81	75	Normal	IDH1; RUNX1; NPM1; FLT3 mutated	Myeloid population: CD117, CD13, CD33, HLA-DR, CD123. Monocytic population: CD14, CD16, IREM-2, CD35, CD36, CD64, HLA-DR, CD11b.	AML-M1
143	18.73	74	f	adv.	60	90	Normal	NPM1, TET2, ZRSR2 mutated		AML-M4
144	38.36	54	m	int.	68	80	Normal	IDH1, IDH2, NPM1, DNMT3A mutated; FLT3-ITD	CD117, CD13, CD33, HLA-DR, CD123, CD7.	AML-M5
145	11.79	39	m	fav.	47	80	t(8;21) (q21.3; q22.1)	kit mutated	CD34, CD117, CD13/CD33.	AML-M2
146	18.93	59	m	int.	22.1	95	t(11;17)(q23;q2124); add(X)(q22),add(6)(q10),-12,add(21)(q22),+mar[6]	NRAS mutated	n.a.	AML-M1
147	0.03	70	f	adv.	80	30	Normal	ASXL1, TET2, KRAS mutated	HLA-DR, CD33, CD38, CD64, CD14, CD93, IREM-2, lysozyme.	AML-M4
148	16.18	73	f	adv.	41.5	60	inv(16)	FLT3, ASXL1, EZH2, RUNX1 mutated; CBL, PRPF8, SETBP1 genic variant	n.a.	sec. AML from MDS/MPS
149	150.63	81	m	int.	20.5	80	Normal	FLT3ITD; NPM1, FLT3, NRAS, TET2 mutated	HLA-DR, CD33,CD123, CD11b, CD35, CD64, CD14, IREM2, CD36.	AML-M4
150	34.49	69	f	fav.	1	5	t(15;17)	PML-RARA, JAK2 mutated	CD34, CD117, CD13/CD33.	AML-M3
151	38.13	64	m	adv.	68	45	del-7; t(9;22)(q34;q11.2)	RUNX1 mutated; TET2, PTPN11, PRPF8, NF1 gene variant; BCR-ABL1	CD34, CD117, partial CD13, CD33, HLA-DR.	AML-M2
152	13.08	67	m	adv.	51.5	90	inv(3)(p21-22q26),-7	IDH2, TET2, NRAS, DNMT3A, SRSF2 mutated	CD45, CD34, CD13, CD33, CD117, HLA-DR, CD7, CD2, CD11b, CD105, CD123, CD38.	sec. AML therapy related
153	50.52	68	f	int.	79.5	90	Normal	ASXL1, TET2 2 mutated	CD117, HLA-DR, CD13, CD33,CD34, CD45.	AML-M2
154	29.15	50	f	fav.	1.5	50	add(8)(q22),t(10;15;17)(q23;q24;q21)	n.d.	n.a.	AML-M3
155	4.21	54	m	fav.	3	25	22	STAG2, NPM1 mutated	CD45, CD34, CD117, CD13, CD33, CD38, HLA-DR, MPO, CD105, CD71, CD123.	AML-M2
156	2.17	68	f	adv.	84	45	del,-4,-5,-7,-17,-22,	TP53 mutated	CD34, CD117, HLA-DR, CD13/33.	AML-M1
157	12.52	30	m	int.	66.5	60	t(10;11)(p12;q14)	EZH2 mutated; rearrangements PICALM-MLLT10	CD117, HLA-DR, CD34, CD33.	AML-M1
158	14.49	75	f	adv.	11	25	Trisomy 8, 47,XX,+8	ASXL1, KRAS, U2AF1, SETBP1, STAG2 mutated	CD34, CD117, CD13, CD33, HLA-DR, CD105.	sec. AML from MDS/MPS
159	0.84	66	m	int.	5	20	Normal	NRAS, DNMT3A, U2AF1, ETV6 mutated	CD34, HLA-DR, CD117 and CD13/33.	AML-M4
160	0	62	m	int.	19	90	Normal	NPM1, DNMT3A, TET2, PTPN11 mutated	CD33, HLA-DR, CD11b, CD105, CD36, CD14, CD64, CD16, CD56, IREM2. Aberrant partial CD2 and CD4.	AML-M5
161	9.05	68	f	adv.	81.5	85	der(2)t(1;2)(q25-31;q31), der(7)t(7;8)(q31;q21)	FLT3ITD; IDH1, FLT3 mutated; DNMT3A, IKZF1, PTPN11, BCOR gene variant	CD45, CD117, CD13, CD33, HLA-DR, CD7, CD105, CD123.	AML-M0
162	35.38	62	m	fav.	61	75	normal	IDH2 mutated, DNMT3A gene variant	MPO, CD34, CD45, CD117, HLA-DR, CD13, CD105, CD33, CD123.	AML-M4
163	17.58	64	m	int.	3.5	n.a.	Deletion(4)(q31q32),+8; Trisomy 8	kit, TET2 2 mutated	CD45, CD117 CD13, CD33, CD11b, CD36, CD56, HLA-DR.	AML-M6
164	12.23	36	f	int.	94	90	normal	FLT3ITD; IDH2, NPM1, FLT3 mutated	CD34 CD117, CD13, CD33, HLA-DR, MPO.	AML-M1
165	0	38	m	adv.	4	43	inv(3)(q21q26)	SF3B1, ETV6 mutated	Partial CD34	sec. AML from MDS/MPS
166	18.95	41	m	adv.	6	25	normal	RUNX1 mutated; FLT3ITD	CD34, CD15, CD33, MPO, lysozyme, HLA-DR, CD2; isolated CD3, CD5, CD4, CD8.	AML unspecified
167	105.71	54	m	int.	68	80	normal	IDH1, IDH2, NPM1, DNMT3A mutated; FLT3-ITD	CD117, CD13, CD33, HLA-DR, CD123, CD7.	AML-M5
168	5.93	52	m	fav.	26	80	normal	NPM1 mutated	CD117, HLA-DR, CD13, CD33, MPO, CD123, lysozyme, CD16 (partial), CD15 (partial).	AML-M4
169	23.12	73	f	adv.	45	80	Deletion.5q	IDH2, RUNX1, DNMT3A, SRSF2 mutated	MPO, CD34, CD117, CD13, CD33, HLA-DR, CD123, CD105, CD15, cTdT.	sec. AML therapy related
170	0	79	m	adv.	53	80	Monosomy 7	ASXL1, TET2, KRAS, SH2B3, U2AF1 mutated	CD34 (partial), CD13, CD33, MPO, CD35, CD11b, CD14, CD15 and (partial) CD16, CD64dim, (partial) IREM-2, (partial) CD105, CD56, weak CD123, lysozyme.	sec. AML from MDS/MPS
171	16.37	69	m	int.	62	90	normal	FLT3-ITD; U2AF1, BCOR, TET2 mutated	CD117, CD13, CD33, HLA-DR, MPO, CD7, CD123, CD36 (partial).	AML-M1
172	203.89	67	m	adv.	8	10	8	RUNX1 and ASXL1 mutated	CD34, CD117, CD13, CD33, HLA-DR, MPO, CD56.	AML-M4
173	411.1	54	f	int.	46	95	normal	TET2, NPM1 mutated	MPO, CD33, CD117, CD123.	AML-M4
174	94.81	80	m	adv.	24	n.a.	normal	ASXL1 , TET2, ZRSR2 mutated	CD34, CD117, CD13, CD33, HLA-DR, MPO, CD105, and aberrant CD2, CD7 (partial) and CD123.	AML-M4
175	66.01	88	f	adv.	16	n.a.	+ idic(X)(q13)	ASXL1, TET2, SRSF2 mutated	MPO, CD34, CD117, CD13, CD33, HLA-DR, CD11, CD14, IREM, CD4, CD123.	AML-M4
176	314.32	68	f	adv.	83	100	normal	FLT3-ITD; TET2 mutated	MPO, CD117, HLA-DR, CD13, CD33, CD11b, CD105, CD123, CD15, CD71.	AML-M1
177	181.54	60	m	adv.	8	30	Complex anomalies with KMT2A (MLL) amplification	TP53 mutated	CD34, CD117, HLA-DR, CD13, CD33.	AML-M2
178	47.67	57	f	adv.	13	95	Complex anomalies: t(X;3), deletion11, Trisomyn 1, 6, 9, 11 and 12	WT1 and BCOR mutated	CD45, CD34, CD117, HLA-DR, CD13, CD33, MPO, TdT; aberrant CD56.	AML-M2
179	30.17	71	f	fav.	86	95	normal	FLT3-ITD; DNMT3A, NPM1 mutated	CD13, HLA-DR, MPO, CD16, CD15, CD14, IREM-2, CD64, CD36, CD56 (partial), CD123, lysozyme.	AML-M5
180	32.6	49	m	int.	33	60	der(16)t(11;16), Trisomy 14	IDH2, DNMT3A mutated	CD45, CD34, CD117, CD13, MPO, CD105, CD123.	AML-M2
181	121.09	67	m	int.	58.5	95	normal	IDH-2, TET2, SRSF2 mutated	CD117, CD33, MPO, CD105, CD123.	AML-M1
182	174.09	61	m	adv.	44	70	Monosomy 7	RUNX1; NRAS; DNMT3A; TET2; SRSF2 mutated	CD34, CD117, CD13, CD105, CD123 and MPO.	AML-M4
183	413.28	70	m	adv.	80.5	90	Tetrasomy 13	RUNX 1, DNMT3A, SRSF2 mutated	CD34, CD11b, CD45, HLA-DR and CD38, CD117 (partial).	AML-M5
184	49.35	70	m	int.	15	80	8	FLT3 ITD; IDH2, kit mutated, KRAS, BCOR, DNMT3A gene variant	n.a.	AML-M1
185	168.06	39	m	adv.	85	80	+8, deletion(10)(p?11.2p?15), add(17)(q24)	FLT3 mutated	MPO, CD34 (partial), CD117, HLA-DR, CD13 (partial), CD33, CD105, CD36 (partial). CD71, CD56, CD4, CD15, CD123.	AML-M4
186	195.44	60	f	adv.	39	95	Complex	DNMT3A, TET2 mutated; FLT3ITD	n.a.	AML-M1
187	72.03	36	f	fav.	6.48	n.a.	normal	NRAS, DNMT3A, KRAS, mutated CBFB-MYH11	CD34, CD117, CD13/CD33.	AML, myeloid sarcoma (MS), chloroma
188	144.7	74	m	int.	88.5	90	t(3;16)(q?21;q?22),+8, t(2;7)(p21;q36)[8]	IDH1, NPM1 mutated; DNMT3A, ZRSR2 gene variant	CD34, CD117, CD13, CD33, HLA-DR (partial), CD45.	AML-M4
189	86.94	64	m	fav.	82	75	normal	NPM1, TET2 2 mutated; PHF6, BRAF gene variant	CD13, CD33, CD105 (partial), CD123, CD56, CD38, GlycophoinA (partial), cytoplasmatic TCL.	undifferentiated AML
190	127.79	52	m	int.	72	75	normal	NPM1, DNMT3A, SF3B1, TET2, FLT3 mutated	CD34, CD117, CD13/CD33, HLA-DR.	AML-M4
191	103.76	46	f	int.	79.5	95	normal	IDH2, NPM1, CBL mutated; FLT3 ITD	CD117, CD13/CD33, MPO.	AML-M1
192	34.7	60	m	adv.	22	90	8	IDH2, RUNX1, SRSF2, DNMT3A, EED mutated	Myeloid population: CD34, CD117, CD13,HLA-DR, partial MPO partial, CD105, CD123. Monocytic population: CD64, CD14, IREM2, strong aberrant expression of MPO and reduced expression of HLA-DR, CD35 and CD13.	AML-M1
193	603.41	37	m	fav.	72.5	90	t(15;17)(q24;q21),t(16;18)(p?13;q?12)	PML-RARA	CD117, CD13, CD33, MPO, aberrant CD2, CD123.	AML-M3
